# Supplementary material for: Record-Breaking Rain Event Altered Estuarine Viral Assemblages
Source: Microorganisms. 2022 Mar 29;10(4):729. doi: 10.3390/microorganisms10040729 (PMC9025952; doi:10.3390/microorganisms10040729)
Supplement: Supplementary file 1 [file microorganisms-10-00729-s001.zip]

Archive with 4 entries (4 files):
- Supplementary Table S1.xlsx
- viral_community_Supplemenrary_Figures.pdf
- Wood_SuppMaterial Table S2.xlsx
- Wood_SuppMaterial Table S3.xlsx
