# Supplementary material for: Record-Breaking Rain Event Altered Estuarine Viral Assemblages
Source: Microorganisms. 2022 Mar 29;10(4):729. doi: 10.3390/microorganisms10040729 (PMC9025952; doi:10.3390/microorganisms10040729)
Supplement: Supplementary file 1 [file microorganisms-10-00729-s001.zip › Supplementary Table S1.xlsx]

## Sheet: Sheet1
Field Observations							Hydrolab							Refrac	Secchi
Date	Time	Trip Type	Station	Lat	Long	Wave Ht (ft)	Depth (m)	Temp (°C)	Salinity (psu)	LDO (mg/L)	LDO %	pH	SpC (mS/cm)	psu	m
2017-07-19	09:47:00	*Pre-Storm*	TAMUG Boat Basin	29.32	-94.85	0	0	29.97	22.29	6.34	92.5	8.11	33.36
2016-07-29	09:33:00	*Pre-Storm*	TAMUG Boat Basin	29.32	-94.85	0	0	30.71	22.78	6.79	104.5	8.37	36.1
2016-08-01	09:45:00	*Pre-Storm*	TAMUG Boat Basin	29.32	-94.85	0	0	30.71
2017-08-21	12:15:00	*Pre-Storm*	TAMUG Boat Basin	29.32	-94.85	s	0	31.37	30.43	5.67	92.9	8.1	44.71
2017-08-22	12:15:00	*Pre-Storm*	TAMUG Boat Basin	29.32	-94.85	0	0	29.16	29			8.4
2017-08-30	11:30:00	*Post-Storm*	TAMUG Boat Basin	29.32	-94.85	1	0	24.22	7.32	7.56	96.6	7.87	13.1
2017-08-31	10:00:00	*Post-Storm*	TAMUG Boat Basin	29.32	-94.85	0	0	25.13	2.34	7.25	91.4	7.91	4.288
2017-09-01	09:38:00	*Post-Storm*	TAMUG Boat Basin	29.32	-94.85	0	0	26.11	3.74	6.64	85.5	7.8	6.103
2017-09-02	09:35:00	*Post-Storm*	TAMUG Boat Basin	29.32	-94.85	0	0	26.9	6.2	5.14	68.6	7.65	10.98
2017-09-03	09:19:00	*Post-Storm*	TAMUG Boat Basin	29.32	-94.85	0	0	27.59	6.34	5.13	69.2	7.71	11.17
2017-08-22	10:09:00	*Pre-Storm*	GB4	29.6087	-94.9295	0	0	31.18	12.83	7.13	106.9	8.3	21.39	15	0.59
2017-09-04	09:25:00	R/V Trident	Stn1	29.6725	-94.9769	0	0	-	-	-	-	-	-	0	0.25
			Stn1				1	27.23	0.02	7.63	96.2	6.32	0.0536
2017-09-04	11:15:00	R/V Trident	Stn4	29.5356	-94.8972	0.5	0	27.66	0.84	6.28	80.9	7.42	1.595	0.5	0.25
2017-09-04	12:47:00	R/V Trident	Stn7	29.4125	-94.8258	0.5	0	27.79	0.81	6.12	80.1	7.37	1.546	1	0.25
2017-09-04	14:10:00	R/V Trident	Stn10	29.3336	-94.6886	0.5	0	28.92	6.57	6.56	90.9	7.83	11.53	7	0.5
2017-09-09	09:09:00	R/V Trident	Stn1	29.6706	-94.9789	0	0	25.93	4.35	5.24	67.4	7.42	7.787	4	0.25
2017-09-09	10:45:00	R/V Trident	Stn4	29.5342	-94.8997	1	0	25.78	4.09	6.88	88.9	7.71	7.315	4	0.25
2017-09-09	12:15:00	R/V Trident	Stn7	29.4119	-94.8267	1	0	25	4.52	7.52	97.7	7.88	8.275	5	0.5
2017-09-09	13:51:00	R/V Trident	Stn10	29.335	-94.6908	2	0	26.73	10.38	7.55	103	8.03	17.46	10	0.75
2017-09-16	09:35:00	R/V Trident	Stn1	29.671	-94.9787	0	0	26.97	5.4	6.4	85.1	7.73	9.557	5	0.4
2017-09-16	10:46:00	R/V Trident	Stn4	29.5373	-94.9016	0	0	27.34	4.16	8.79	116.5	8.36	8.651	6	0.5
2017-09-16	11:50:00	R/V Trident	Stn7	29.4118	-94.8216	0	0	28.48	12.18	8.78	124.3	8.33	19.79	11	0.75
2017-09-16	12:51:00	R/V Trident	Stn10	29.3344	-94.6959	1	0	28.32	19.38	7.76	114.9	8.22	31.54	20	2.5
2017-09-21	09:04:00	R/V Trident	Stn1	29.6722	-94.8461	0.5	0	27.86	6.84	5.93	80.8	7.83	11.96	7	0.25
2017-09-21	10:28:00	R/V Trident	Stn4	29.535	-94.8989	0.5	0	28.7	9.86	6.04	84.6	8.05	16.91	10	0.5
2017-09-21	11:43:00	R/V Trident	Stn7	29.4125	-94.8261	1	0	29.34	15.52	6.9	101.1	8.17	25.62	15	0.75
2017-09-21	12:51:00	R/V Trident	Stn10	29.3406	-94.8017	4	0							21	1.5
2017-09-28	09:25:00	R/V Trident	Stn1	29.6681	-94.9781	0	0	28.92	7.84	5.94	82.8	7.92	13.62	8	0.5
2017-09-28	10:27:00	R/V Trident	Stn4	29.535	-94.9003	0	0	29.03	8.31	7.75	104	8.26	14.35	8	1
2017-09-28	11:23:00	R/V Trident	Stn7	29.4142	-94.8272	0.5	0	29.19	13.6	7.14	103.4	8.14	22.6	14	0.9
2017-09-28	12:22:00	R/V Trident	Stn10	29.3328	-94.6911	0.5	0	29.55	20.08	6.99	105.4	8.13	32.09	21	3
