# Supplementary material for: Record-Breaking Rain Event Altered Estuarine Viral Assemblages
Source: Microorganisms. 2022 Mar 29;10(4):729. doi: 10.3390/microorganisms10040729 (PMC9025952; doi:10.3390/microorganisms10040729)
Supplement: Supplementary file 1 [file microorganisms-10-00729-s001.zip › Wood_SuppMaterial Table S2.xlsx]

## Sheet: Sheet1
	SampID	Sampling Date	Coordinates	Volume Filtered (L)		Final VC Volume (mL)	Concentration Factor
vDNA-S1S1.fa	Samp1_Stn1	2017-09-04	- 94.976944, 29.6725	4	GF/D then 0.22 µm	114	35.1
vDNA-S1S4.fa	Samp1_Stn4	2017-09-04	- 94.897222, 29.535556	4	GF/D then 0.22 µm	108	37
vDNA-S1S7.fa	Samp1_Stn7	2017-09-04	- 94.825833, 29.4125	4	GF/D then 0.22 µm	69	58
vDNA-S1S10.fa	Samp1_Stn10	2017-09-04	- 94.688611, 29.333611	4	GF/D then 0.22 µm	64	62.5
vDNA-S3S1.fa	Samp2_Stn1	2017-09-09	- 94.976944, 29.6725	10	GF/D then 0.22 µm	65	153.8
vDNA-S3S4.fa	Samp2_Stn4	2017-09-09	- 94.897222, 29.535556	10	GF/D then 0.45 µm; VC was then filtered through 0.22 µm	149	67.1
vDNA-S3S7.fa	Samp2_Stn7	2017-09-09	- 94.825833, 29.4125	10	GF/D then 0.45 µm; VC was then filtered through 0.22 µm	382	26.2
vDNA-S3S10.fa	Samp2_Stn10	2017-09-09	- 94.688611, 29.333611	10	GF/D then 0.45 µm; VC was then filtered through 0.22 µm	171	58.5
vDNA-S4S1.fa	Samp3_Stn1	2017-09-16	- 94.976944, 29.6725	17	GF/D then 0.45 µm; VC was then filtered through 0.22 µm	115	147.8
vDNA-S4S4.fa	Samp3_Stn4	2017-09-16	- 94.897222, 29.535556	17.5	GF/F then 0.22 µm	170	102.9
vDNA-S4S7.fa	Samp3_Stn7	2017-09-16	- 94.825833, 29.4125	20	GF/F then 0.22 µm	188	106.4
vDNA-S4S10.fa	Samp3_Stn10	2017-09-16	- 94.688611, 29.333611	10	GF/F then 0.22 µm	172	58.1
vDNA-S5S1.fa	Samp5_Stn1	2017-09-28	- 94.976944, 29.6725	20	GF/F then 0.22 µm	195	102.6
vDNA-S5S4.fa	Samp5_Stn4	2017-09-28	- 94.897222, 29.535556	10	GF/F then 0.22 µm	196	51
vDNA-S5S7.fa	Samp5_Stn7	2017-09-28	- 94.825833, 29.4125	15.75	GF/F then 0.22 µm	195	80.8
vDNA-S5S10.fa	Samp5_Stn10	2017-09-28	- 94.688611, 29.333611	19.5	GF/F then 0.22 µm	205	95.1
vDNA-VC1_S53.fa	Pre-Harvey1	2017-07-31	- 94.85, 29.32		GF/D then 0.22 µm
vDNA-VC1_1_S54.fa	Pre-Harvey2	2017-08-22	- 94.85, 29.32	21	GF/D then 0.22 µm	60	350
	Samp1=Sept. 4
	Samp2=Sept. 9
	Samp3=Sept. 16
	Samp5=Sept. 28
	Pre-Harvey1=July31
	Pre-Harvey2=Augt.22
