# Supplementary material for: Record-Breaking Rain Event Altered Estuarine Viral Assemblages
Source: Microorganisms. 2022 Mar 29;10(4):729. doi: 10.3390/microorganisms10040729 (PMC9025952; doi:10.3390/microorganisms10040729)
Supplement: Supplementary file 1 [file microorganisms-10-00729-s001.zip › Wood_SuppMaterial Table S3.xlsx]

## Sheet: Sheet1
	SampID	Total # Contigs	Total bp Assembled	Min Contig Length	Max Contig Length	Average Contig Length	N50	# contigs	# contigs<1500 bp	# contigs after VirSorter	% VirSorter	# proteins predicted with Prodigal	# reads	# reads post-QC	% merged	% masked (merged)	NCBI Assecion	MG-Rast ID	MG-Rast Metagenome ID
vDNA-S1S1.fa	Samp1_Stn1	271790	205446170	200	85738	756	906	271790	22391	11906	53.1731	39297	44390824	44179728	16.3475	0.01	SRR13054076	mgl818097	mgm4882961.3
vDNA-S1S4.fa	Samp1_Stn4	209809	151437740	200	40358	722	858	209809	16941	11961	70.6039	40683	36243410	36082230	15.3925	0.01	SRR13054074	mgl818103	mgm4882927.3
vDNA-S1S7.fa	Samp1_Stn7	174248	125811208	200	85134	722	886	174248	14903	12138	81.4467	41419	37319380	37166234	16.7375	0.01	SRR13054073	mgl818106	mgm4882940.3
vDNA-S1S10.fa	Samp1_Stn10	176236	157750747	200	383657	895	1175	176236	18990	11036	58.1148	39208	35043570	34878432	12.855	0.01	SRR13054075	mgl818100	mgm4882926.3
vDNA-S3S1.fa	Samp2_Stn1	100974	86737853	200	35815	859	1124	100974	12524	7490	59.8052	30061	35331176	35213542	19.995	0.01	SRR13054071	mgl818109	mgm4882976.3
vDNA-S3S4.fa	Samp2_Stn4	158742	113784826	200	65587	717	863	158742	11435	8425	73.6773	34761	31865640	31694256	19.3325	0.02	SRR13054069	mgl818115	mgm4882975.3
vDNA-S3S7.fa	Samp2_Stn7	207712	173280926	200	165803	834	1055	207712	22582	6988	30.945	27489	33065372	32759936	20.07	0.31	SRR13054068	mgl818118	mgm4882935.3
vDNA-S3S10.fa	Samp2_Stn10	192152	168472086	200	67562	877	1151	192152	25125	6198	24.6687	26224	37041430	36900658	11.555	0.35	SRR13054070	mgl818112	mgm4882931.3
vDNA-S4S1.fa	Samp3_Stn1	129970	93914138	200	43808	723	862	129970	10970	6292	57.3564	25662	35334440	35026594	19.66	0.02	SRR13054067	mgl818121	mgm4882977.3
vDNA-S4S4.fa	Samp3_Stn4	176761	125664202	200	46485	711	807	176761	46485	8664	18.6383	39880	46440864	46251562	12.6075	0.055	SRR13054065	mgl818127	mgm4882962.3
vDNA-S4S7.fa	Samp3_Stn7	113412	80206427	200	75669	707	835	113412	8981	6500	72.375	27325	40128170	39959278	12.505	0.03	SRR13054064	mgl818130	mgm4882971.3
vDNA-S4S10.fa	Samp3_Stn10	124924	90746825	200	71043	726	845	124924	9830	6734	68.5046	30103	31271224	31143614	12.4475	0.02	SRR13054066	mgl818124	mgm4882959.3
vDNA-S5S1.fa	Samp5_Stn1	170599	123884304	200	117201	726	840	170599	13413	9037	67.3749	44056	36275350	36125418	22.5075	0.05	SRR13054063	mgl818133	mgm4882964.3
vDNA-S5S4.fa	Samp5_Stn4	183330	153554927	200	220073	838	1045	183330	17382	12003	69.0542	64907	35707596	35564428	12.1575	0.01	SRR13054060	mgl818139	mgm4882943.3
vDNA-S5S7.fa	Samp5_Stn7	287885	223537903	200	88960	776	912	287885	24394	13424	55.0299	70172	41270820	41148976	23.34	0.13	SRR13054059	mgl818142	mgm4882946.3
vDNA-S5S10.fa	Samp5_Stn10	182326	157841925	200	113869	866	1120	182326	19189	14859	77.435	80360	37979588	37823114	12.375	0.01	SRR13054062	mgl818136	mgm4882954.3
vDNA-VC1_S53.fa	Pre-Harvey1	131913	92464154	200	61354	701	789	131913	9470	2491	26.3041	10056	39187644	39039398	14.6775	0	SRR13054058	mgl818145	mgm4882951.3
vDNA-VC1_1_S54.fa	Pre-Harvey2	51829	37309941	200	15582	720	918	51829	4969	4853	97.6655	22151	40898748	40740756	14.425	0	SRR13054057	mgl818148	mgm4882967.3
		Samp1=Sept. 4
		Samp2=Sept. 9
		Samp3=Sept. 16
		Samp5=Sept. 28
		Pre-Harvey1=July31
		Pre-Harvey2=Augt.22
